# Supplementary material for: Effectiveness of a community-based peer support service among persons suffering severe mental illness in China
Source: PeerJ. 2022 Oct 10;10:e14091. doi: 10.7717/peerj.14091 (PMC9558620; doi:10.7717/peerj.14091)
Supplement: File S1 [file peerj-10-14091-s001.xlsx]

## Sheet: consumer dataset
age	gender	education	marital_status	living_alone	first_onset_age	diagnosis	PANSS_P_T1	PANSS_N_T1	PANSS_G_T1	PANSS_T_T1	PANSS_P_T2	PANSS_N_T2	PANSS_G_T2	PANSS_T_T2	PSP_T1	PSP_T2	SES_T1	SES_T2	LSI_T1	LSI_T2	Med_reg_T1	Med_reg_T2	Med_ind_T1	Med_ind_T2
43	1	3	1	2	16	1	7	18	28	53	9	14	22	45	75	80	31	31	15	11	2	2	2	2
55	1	4	3	1	24	1	16	22	32	70	10	14	18	42	65	75	30	30	13	18	2	2	2	2
54	1	5	3	2	33	1	15	19	25	59	12	14	25	51	80	70	30	28	19	15	2	2	2	2
45	1	3	1	2	25	1	12	25	33	70	9	12	22	43	50	79	23	27	13	12	2	2	0	2
38	1	3	1	2	27	1	7	9	22	38					90		28		12		2		2
54	1	3	2	2	21	1	14	29	32	75					48		28		15		1		2
46	1	3	2	2	18	1	14	22	40	76					51		22		6		2		2
38	1	2	1	2	17	1	7	19	33	59					51		18		7		2		2
36	1	5	1	2	20	0	9	11	23	43					75		32		10		2		2
66	0	2	2	2	40	1	9	9	18	36	10	10	18	38	80	80	29	30	14	15	2	2	2	2
48	1	3	1	2	20	1	9	20	24	53	11	12	23	46	70	75	31	30	18	15	2	2	2	2
53	0	3	2	2	29	1	9	7	16	32					95		31		18		2		2
45	0	3	1	2	16	1	9	21	33	63	8	21	23	52	70	71	31	26	15	12	2	2	1	1
41	1	3	1	2	30	1	10	25	37	72	15	17	22	54	70	65	25	26	4	8	2	2	1	1
52	0	4	3	1	35	1	18	17	27	62	9	17	26	52	75	70	29	25	8	10	2	2	2	2
49	1	5	1	2	21	1	9	28	31	68	9	22	27	58	61	71	28	30	15	15	2	2	2	2
48	0	5	1	2	25	1	19	19	29	67	11	12	19	42	75	79	26	29	12	14	2	2	2	1
52	0	3	1	2	13	1	11	17	31	59	8	21	28	57	75	75	40	39	17	17	2	2	2	2
49	0	2	2	1		1	11	14	21	46	7	9	18	34	77	90	28	30	16	19	2	2	2	2
42	0	2	1	2	12	1	14	21	39	74					70		20		6		2		2
51	0	5	1	2	24	1	7	17	21	45	8	19	31	58	75	75	29	26	2	3	2	2	2	2
60	0	4	1	1	42	1	7	14	24	45	10	12	24	46	75	79	29	28	10	12	2	2	2	2
50	0	5	1	2	30	1	14	22	31	67					70		25		17		2		2
50	1	4	1	2	45	1	7	22	30	59	8	12	18	38	65	69	22	22	7	6	2	2	2	2
51	1	3	3	2	26	1	9	23	28	60	9	22	28	59	50	78	26	18	8	8	2	2	2	2
47	1	3	1	2	21	1	16	21	33	70					75		29		16		2		0
41	0	2	1	2	13	1	17	28	32	77	12	13	21	46	61	61	26	26	6	8	2	2	2	2
43	0	1	1	1	17	1	13	31	32	76	8	11	18	37	70	75	26	29	8	15	2	2	2	2
45	1	3	1	2	21	1	8	20	20	48	8	12	22	42	75	77	37	26	11	12	2	2	2	2
51	1	3	1	2	26	1	7	21	23	51	8	11	21	40	70	78	29	28	17	16	2	2	2	2
30	0	2	2	2	14	1	11	8	22	41	11	8	22	41	70	70	32	32	19	19	2	2	2	2
31	1	3	1	2	26	1	9	7	18	34					72		28		9		2		2
56	0	2	2	2	20	1	10	7	20	37	8	7	20	35		79		26		14	1	1	2	2
57	0	2	3	1	47	1	7	7	18	32	8	7	24	39	51	78	30	33	12	15	2	2	2	2
23	1	2	1	2	22.7	1	17	19	41	77					65		21		13		1		1
46	1	3		2	23.8	0	13	7	21	41	11	7	25	43	61	65	29	40	11	20	2	2	2	1
48	0	2	2	2	32	1	13	17	20	50					36		26		5		2		1
46	1	4	3	2	26.11	1	7	7	18	32	7	7	18	32	71	71	35	35	15	15	1	1	1	1
52	0	2	2	2	41.6	1	7	11	20	38	7	8	25	40	71	71	26	29	7	8	2	2	2	2
38	0	4	3	2	19.7	1	12	9	22	43	9	9	19	37	91	75	33	30	13	17	2	2	2	2
58	0	1	2	2	1	1	11	19	29	59	10	9	23	42	62		25	25	18	14	1	1	1	1
45	0	2	2	1	27.1	0	8	7	20	35					89		35		14		2		2
51	0	1	2	2	30	1	7	24	29	60	13	15	27	55	61	61	32	40	13	17	2	2	2	2
32	1	4	1	2	19.7	1	14	10	27	51	14	15	22	51	61	61	35	30	17	12	2	2	2	1
52	0	1	2	2	31.4	1	9	11	21	41	7	9	18	34	70	79	28	37	15	20	2	2	2	2
51	0	1	2	2	39.9	1	7	9	24	40	7	11	21	39	71	78	35	30	14	17	2	2	2	2
37	1	2	2	2	31.7	1					13	11	22	46	70	61	20	26	6	7	2	2	1	2
43	1	1	2	2	33.7	1	9	7	24	40	12	7	23	42	61	71	36	30	14	18	2	2	2	2
54	0	1	2	2	27.5	1	12	15	26	53	8	9	25	42	70	91	22	37	13	17	2	2	1	1
48	0	2	2	2	25.11	1	7	9	16	32	7	10	18	35	91	92	30	30	14	9	2	2	2	2
46	1	5	1	2	31.12	1	13	10	23	46	13	10	23	46	71	71	24	24	8	8	2	2	2	2
55	0	1	2	2	16	1	10	9	17	36					86		30		18		2		2
53	0	1	2	2	51.4	1	7	11	21	39	7	7	19	33	71	71	27	40	11	20	2	2	0	2
35	1	1	2	2	16	1	7	7	19	33	7	7	21	35	92	90	30	34	13	11	1	2	2	2
56	0	3	2	2	45	1	13	7	22	42	13	7	22	42	69	69	22	22	10	10	2	2	2	2
54	1	2	1	2	22.7	1	9	12	21	42	7	11	21	39	72	78	30	30	10	13	2	2	1	1
22	1	2	1	2	19.7	1	14	13	26	53	8	12	18	38	70	77	21	30	6	16	1	1	1	1
57	0	1	2	2	51.12	1	9	20	23	52	9	20	23	52	69	69	23	23	10	10	2	2	1	1
57	1	3	2	2	46	1	8	8	20	36	7	7	21	35	85	91	28	38	13	17	2	2	2	2
48	1	2	3	2	27.5	1	11	9	27	47					68		29		13		1		2
49	0	2	2	2	45	1	7	8	17	32	7	9	23	39	85	78	29	36	15	15	2	2	2	2
40	0	2	2	2	24.7	1	7	12	22	41	7	9	23	39	80	80	28	35	16	19	2	2	2	2
28	0	3	2	2	19.1	1					8	13	22	43		61		30		19		2		2
32	0	1	2	2	21.1	1	7	9	24	40					51		25		12		2		2
35	1	3	1	2	18.9	1	8	9	18	35	7	9	22	38	71	76	22		13	20	2	2	2	2
56	0	1	2	1	40.4	1	11	13	19	43	8	10	23	41	70	70	30	22	8	13	2	2	1	2
45	1	4	1	2	22.1	1	9	14	28	51	9	9	25	43	61	76	35	37	10	18	2	2	2	2
48	0	1	2	2	41.1	1	13	19	25	57	9	8	20	37	75	70	26	30	13	17	2	2	1	2
52	0	2	2	2	18.7	1	7	8	22	37	13	12	24	49	80	71	36	29	17	13	2	0	2	0
46	0	2	2	2	42.6	1	7	7	16	30	7	7	20	34	85	95	35	40	18	18	2	2	2	2
55	1	2	1	2	26.5	1	11	7	23	41	18	13	27	58	61	61	29	30	18	14	2	1	1	1
55	0	1	2	2	18	1	8	9	17	34	7	7	19	33	82	61	29	30	17	12	2	2	2	2
33	0	2	2	2	31.6	1	7	18	19	44	7	7	16	30	91	94	25	30	7	16	0	0	0	0
28	1	1	1	2	14.7	1	8	9	27	44	8	8	19	35	61	91	38	40	14	19	1	2	2	2
31	0	5	2	2	22.1	1	7	11	18	36	7	11	18	36	72	72	27	27	8	8	2	2	2	2
24	0	2	2	2	21.2	1	13	12	28	53	9	7	17	33	61	78	24	30	7	13	2	2	2	2
33	0	2	2	2	20.9	1	13	8	21	42	7	8	22	37	80	92	25	35	8	11	2	2	2	2
31	1	2	1	2	21.2	1	13	17	25	55					21		22		8		1		1
36	1	2	2	2	33.8	1	7	14	24	45					61		36		11		2		0
54	0	1	2	2	20.8	1	16	9	25	50	13	8	28	49	70	71	31	32	14	14	2	2	1	0
54	0	2	3	2	38	1	16	9	24	49	16	9	24	49	68	68	26	26	4	4	2	2	2	2
35	1	3	1	2	21.8	1	8	17	32	57	7	16	24	47	65	69	39	29	14	15	2	2	2	2
71	1	1	2	2	21	1	14	25	28	67	12	17	31	60	67	55	30	37	11	16	2	2	1	1
30	1	4	1	2	21	1	15	8	31	54					75		28		2		1		1
48	1		2	2	39	1	11	7	19	37					71		29		13		2		1
68	0	1	2	2	59.7	1	7	7	18	32	8	10	19	37	91	90	38	24	18	18	0	1	0	2
54	1	3	2	2	31.1	1	10	9	25	44	9	7	18	34	75	77	33	22	15	15	2	2	2	2
55	0	2	2	2	12.1	1	9	17	32	58	7	7	27	41	70	80	28	27	10	11	2	2	2	2
30	0	3	2	2	19.7	1	17	12	23	52					80		34		16		1		2
44	0	3	2	2	27.6	1	10	12	21	43	7	8	23	38	76	78	32	37	17	19	2	2	2	2
67	0	1	2	2	58	1	8	8	18	34					91		55		16		2		2
57	1	3	2	1	39.2	0	7	9	18	34	7	7	18	32	91	80	30	40	17	19	2	2	1	2
47	0	3	3	2	37.8	1	7	11	19	37	7	11	18	36	89	79	30	36	14	17	2	2	2	2
24	0	1	2	2	9	1	15	20	34	69					61		22		5		2		1
58	0	3	3	1	18	0	13	20	30	63	11	16	27	54	65	72	27	27	5	10	2	2	2	2
53	0	3	2	2	22	1	12	17	26	55	11	16	26	53	68	72	28	28	9	10	2	2	1	1
44	1	4	3	2	30	1	12	17	27	56	11	16	27	54	68	72	25	25	9	10	2	2	2	2
42	1	5	3	2	30	1	12	17	27	56	12	15	27	54	68	72	27	27	9	10	2	2	2	2
52	1	3	2	2	41	1	12	18	27	57	12	18	27	57	68	75	25	24	9	10	2	2	2	2
74	1	3	2	2	39	1	12	17	27	56	11	16	27	54	68	72	25	25	9	10	2	2	2	2
74	1	5		2	38	1	12	17	27	56	12	15	27	54	68	72	25	25	9	10	2	2	2	2

## Sheet: codebook
	gender	education	marital_status	living_alone	diagnosis	Med_reg	Med_ind
0	female				bipolar disorder	not taking medication	not taking medication
1	male	< middel school	never married	yes	schizophrenia	taking medication irregularly	others-reminded to take medication
2		middel school	married or partnered	no		taking medication regularly	self-reminded to take medication
3		high schoool	divorced or separated
4		junior college
5		college or more
