# Supplementary material for: Effectiveness of a community-based peer support service among persons suffering severe mental illness in China
Source: PeerJ. 2022 Oct 10;10:e14091. doi: 10.7717/peerj.14091 (PMC9558620; doi:10.7717/peerj.14091)
Supplement: File S2 [file peerj-10-14091-s002.xlsx]

## Sheet: caregiver raw data
age	gender	education	employment	SES_T1	SES_T2	LSI_T1	LSI_T2	SAS_T1	SAS_T2	SDS_T1	SDS_T2
73	0	2	0	28	31	15	11	37.5	48.75	31.25	38.75
78	0	4	0	31		13		35		35
70	0	3	0	40		15		36.25		38.75
47	0	2	0	28		4				65
72	1	4	0	37		14		28.75		28.75
86	1	3	1	34		16		51.25		65
60	0	4	0	30	28	7	7	27.5	32.5	31.25	35
72	0	3	0	29	29	13	13	38.75	42.5	41.25	45
82	1	3	0	29	30	14	15	38.75	37.5	38.75	45
71	0	1	2	28	31	15	14	40	33.75	41.25	33.75
71	0	2	0	26	18	3	3	78.75	73.75	77.5	67.5
64	0	4	2	39	30	20	16	26.25	27.5	27.5	26.25
77	0	1	0	34	31	13	14	37.5	43.75	33.75	33.75
69	1	2	0	33	35	18	18	50	45	51.25	31.25
81	1	4	0	30	31	10	13	40	41.25	46.25	47.5
73	1	3	0	36	34	17	14	42.5	33.75	38.75	37.5
81	0	1	0	33		6		52.5		63.75
41	1	3	1	40		20		28.75		32.5
84	0	3	0	36		15		41.25		50
78	0	3	0	38	32	10	12	31.25	41.25	32.5	46.25
80	1	2	0	29	27	14	15	31.25	33.75	40	37.5
56	0	3	0	32		15		41.25		37.5
78	1	4	0	19	31	13	13	35	36.25	41.25	46.25
65	1	4	0	36		15		33.75		33.75
67	0	2	0	31		12		46.25		33.75
70	1	3	0	38		12		33.75		33.75
24	0	4	2	37	30	17	17	30	30	26.25	28.75
22	1	2	1	26		11		35		37.5
57	0	2	2	31	30	8	12	37.5	60	30	68.75
69	0	1	0	25	26	4	15	42.5		50	61.25
57	0	2	0	33		15		38.75		28.75
55	1	3	2	40	27	14	8	30	30	35	32.5
45	1	1	2	30	36	14	20	27.5	25	25	25
57	1	1	0	26	30	17	14	53.75	58.75	60	62.5
74	1	1	0	32	30	17	17	26.25	25	25	32.5
57	0	2	2	28	25	6	5	41.25	48.75	41.25	48.75
56	1	2	2	26	40	12	17	26.25	25	28.75	25
33	1	1	2	28		12		38.75		33.75
32	1	2	2	30	30	17	16	26.25	32.5	25	28.75
	0	1	2	27		5		31.25		30
44	1	2	0	26		2		57.5		57.5
	0	1	1	30		9		35		32.5
31	0	4	2	34	34	19	19	27.5	28.75	25	28.75
50	1	2	2	33		10		27.5		32.5
61	1	2	0	30	40	20	20	25	30	25	27.5
60	1	2	0	30	28	17	10	33.75	46.25	30	38.75
31	0	4	0	30	40	18	20	30	26.25	26.25	25
76	0	1	0	29	40	13	17	35	31.25	28.75	28.75
81	1	3	0	36		12		28.75		40
54	0	2	0	34	29	19	12	28.75	63.75	32.5	58.75
52	1	1	0	39	30	17	15	31.25	31.25	33.75	27.5
34	0	2	2	30		19		35		38.75
65	1	2	0	37	30	11	10	28.75	33.75	30	38.75
51	1	1	1	29	30	8	14	33.75	28.75	37.5	25
55	1	2	1	29		8		31.25		26.25
52	1	2	2	30	30	17	17	27.5	30	28.75	30
54	0	2	2	24	30	5	16	47.5	42.5	43.75	30
57	0	2	0	30	40	18	8	48.75	35	45	32.5
57	1	3	0	27		7		37.5		40
	0	1	0	30		10		46.25		37.5
54	1	2	2	30	40	12	19	36.25	32.5	30
57	1	1	0	37	39	17	20	28.75	25	28.75	25
47	1	2	0	28		0		53.75		63.75
70	1	4	0	30	30	16	16	41.25	41.25	57.5	57.5
55	0	3	2	38	28	15	16	45	47.5	30	30
69	1	3	0	29	28	15	16	47.5	45	46.25	46.25

## Sheet: codebook
	gender	education	employment
0	female		unemployed
1	male	< middel school	part-time employed
2		middel school	full-time employed
3		high schoool
4		junior college or higher
