# Supplementary material for: Effectiveness of a community-based peer support service among persons suffering severe mental illness in China
Source: PeerJ. 2022 Oct 10;10:e14091. doi: 10.7717/peerj.14091 (PMC9558620; doi:10.7717/peerj.14091)
Supplement: File S3 [file peerj-10-14091-s003.sps]

* Encoding: UTF-8.
*Participants demographic characteristics.
FREQUENCIES VARIABLES=gender Education Marital_status Living_alone Diagnosis 
  /ORDER=ANALYSIS.
DESCRIPTIVES VARIABLES=age first_onset_age 
  /STATISTICS=MEAN STDDEV MIN MAX.

*Compare T1 & T2 difference.
DESCRIPTIVES VARIABLES=PANSS_P_T1 PANSS_N_T1 PANSS_G_T1 PANSS_T_T1 PANSS_P_T2 PANSS_N_T2 PANSS_G_T2 
    PANSS_T_T2 PSP_T1 PSP_T2 SES_T1 SES_T2 LSI_T1 LSI_T2
  /STATISTICS=MEAN STDDEV MIN MAX.

T-TEST PAIRS=PANSS_P_T1 PANSS_N_T1 PANSS_G_T1 PANSS_T_T1 PSP_T1 SES_T1 LSI_T1 WITH PANSS_P_T2 
    PANSS_N_T2 PANSS_G_T2 PANSS_T_T2 PSP_T2 SES_T2 LSI_T2 (PAIRED)
  /CRITERIA=CI(.9500)
  /MISSING=ANALYSIS.

FREQUENCIES VARIABLES=Med_reg_T1 Med_reg_T2 Med_ind_T1 Med_ind_T2
  /ORDER=ANALYSIS.

NPAR TESTS
  /MH=Med_reg_T1 Med_ind_T1 WITH Med_reg_T2 Med_ind_T2 (PAIRED)
  /MISSING ANALYSIS.
