# Supplementary material for: Effectiveness of a community-based peer support service among persons suffering severe mental illness in China
Source: PeerJ. 2022 Oct 10;10:e14091. doi: 10.7717/peerj.14091 (PMC9558620; doi:10.7717/peerj.14091)
Supplement: File S4 [file peerj-10-14091-s004.sps]

* Encoding: UTF-8.
*Caregivers demographic characteristics.
FREQUENCIES VARIABLES=gender education employment
  /ORDER=ANALYSIS.

DESCRIPTIVES VARIABLES=age
  /STATISTICS=MEAN STDDEV MIN MAX.

FREQUENCIES VARIABLES=SAS_cat_T1 SAS_cat_T2 SDS_cat_T1 SDS_cat_T2
  /ORDER=ANALYSIS.

*Compare T1 & T2 difference.
DESCRIPTIVES VARIABLES=SES_T1 SES_T2 LSI_T1 LSI_T2 SAS_T1 SAS_T2 SDS_T1 SDS_T2
  /STATISTICS=MEAN STDDEV MIN MAX.
  
T-TEST PAIRS=SES_T1 LSI_T1 SAS_T1 SDS_T1 WITH SES_T2 LSI_T2 SAS_T2 SDS_T2 (PAIRED)
  /CRITERIA=CI(.9500)
  /MISSING=ANALYSIS.
